# Supplementary material for: ‘Candidatus Liberibacter brunswickensis’ colonization has no effect to the early development of Solanum melongena
Source: Sci Rep. 2024 Aug 2;14:17972. doi: 10.1038/s41598-024-66352-y (PMC11297259; doi:10.1038/s41598-024-66352-y)
Supplement: Supplementary file 2 — Supplementary Table 1. [file 41598_2024_66352_MOESM2_ESM.xlsx]

## Sheet: Supp_Table_1_CLbr_replication_a
Supplementary Table 1. CLbr titres at each sample location across the experiment.
Sample ID (day_plant#_Sample#)	Sample Name	Days Post IAP	Internal control COX Cq	CLbr Cq	CLbr Quantity	CLbr cells	CLbr cells per microliter	CLbr cells per gram
3_1_1	Root	0	17.496	0	0	0	0	0
3_1_2	Stem	0	16.642	0	0	0	0	0
3_1_3	Lower petiole	0	17.813	0	0	0	0	0
3_1_4	Lower leaf	0	18.147	0	0	0	0	0
3_1_5	Lower midrib	0	18.262	0	0	0	0	0
3_1_6	Middle petiole	0	18.984	0	0	0	0	0
3_1_7	Middle leaf	0	16.182	0	0	0	0	0
3_1_8	Middle midrib	0	18.105	0	0	0	0	0
3_1_9	Top petiole	0	17.79	0	0	0	0	0
3_1_10	Top leaf	0	15.748	0	0	0	0	0
3_1_11	Top midrib	0	17.54	0	0	0	0	0
3_1_12	Inoculation petiole	0	17.275	0	0	0	0	0
3_1_13	Inoculation leaf	0	17.211	30.191	137.304	45.7681	9.15363	915363
3_1_14	Inoculation midrib	0	16.669	33.766	10.048	3.34932	0.669864	66986.4
3_2_1	Root	0	16.976	0	0	0	0	0
3_2_2	Stem	0	16.569	0	0	0	0	0
3_2_3	Lower petiole	0	18.07	0	0	0	0	0
3_2_4	Lower leaf	0	17.62	0	0	0	0	0
3_2_5	Lower midrib	0	18.601	0	0	0	0	0
3_2_6	Middle petiole	0	17.867	0	0	0	0	0
3_2_7	Middle leaf	0	17.101	0	0	0	0	0
3_2_8	Middle midrib	0	17.889	0	0	0	0	0
3_2_9	Top petiole	0	17.519	0	0	0	0	0
3_2_10	Top leaf	0	15.766	0	0	0	0	0
3_2_11	Top midrib	0	16.685	0	0	0	0	0
3_2_12	Inoculation petiole	0	15.951	0	0	0	0	0
3_2_13	Inoculation leaf	0	15.105	32.593	23.7	7.90016	1.58003	158003
3_2_14	Inoculation midrib	0	15.689	0	0	0	0	0
3_3_1	Root	0	17.379	0	0	0	0	0
3_3_2	Stem	0	17.976	0	0	0	0	0
3_3_3	Lower petiole	0	17.979	0	0	0	0	0
3_3_4	Lower leaf	0	17.191	0	0	0	0	0
3_3_5	Lower midrib	0	17.852	0	0	0	0	0
3_3_6	Middle petiole	0	17.47	0	0	0	0	0
3_3_7	Middle leaf	0	18.576	0	0	0	0	0
3_3_8	Middle midrib	0	16.884	0	0	0	0	0
3_3_9	Top petiole	0	15.996	0	0	0	0	0
3_3_10	Top leaf	0	18.254	0	0	0	0	0
3_3_11	Top midrib	0	15.183	0	0	0	0	0
3_3_12	Inoculation petiole	0	16.206	0	0	0	0	0
3_3_13	Inoculation leaf	0	15.112	31.106	70.303	23.4342	4.68684	468684
3_3_14	Inoculation midrib	0	15.544	0	0	0	0	0
3_4_1	Root	0	18.536	0	0	0	0	0
3_4_2	Stem	0	17.169	0	0	0	0	0
3_4_3	Lower petiole	0	18.098	0	0	0	0	0
3_4_4	Lower leaf	0	17.284	0	0	0	0	0
3_4_5	Lower midrib	0	18.023	0	0	0	0	0
3_4_6	Middle petiole	0	18.348	0	0	0	0	0
3_4_7	Middle leaf	0	19.122	0	0	0	0	0
3_4_8	Middle midrib	0	17.645	0	0	0	0	0
3_4_9	Top petiole	0	16.807	0	0	0	0	0
3_4_10	Top leaf	0	17.485	0	0	0	0	0
3_4_11	Top midrib	0	16.553	0	0	0	0	0
3_4_12	Inoculation petiole	0	16.082	0	0	0	0	0
3_4_13	Inoculation leaf	0	15.362	32.959	18.128	6.0428	1.20856	120856
3_4_14	Inoculation midrib	0	15.508	0	0	0	0	0
3_5_1	Root	0	17.627	0	0	0	0	0
3_5_2	Stem	0	17.219	0	0	0	0	0
3_5_3	Lower petiole	0	18.097	0	0	0	0	0
3_5_4	Lower leaf	0	17.247	0	0	0	0	0
3_5_5	Lower midrib	0	18.147	0	0	0	0	0
3_5_6	Middle petiole	0	17.547	0	0	0	0	0
3_5_7	Middle leaf	0	17.307	0	0	0	0	0
3_5_8	Middle midrib	0	16.597	0	0	0	0	0
3_5_9	Top petiole	0	17.397	0	0	0	0	0
3_5_10	Top leaf	0	16.728	0	0	0	0	0
3_5_11	Top midrib	0	17.483	0	0	0	0	0
3_5_12	Inoculation petiole	0	16.222	33.723	10.371	3.45701	0.691402	69140.2
3_5_13	Inoculation leaf	0	14.449	32.345	28.422	9.47396	1.89479	189479
3_5_14	Inoculation midrib	0	14.947	30.098	147.042	49.0138	9.80277	980277
3_6_1	Root	0	19.325	0	0	0	0	0
3_6_2	Stem	0	16.665	0	0	0	0	0
3_6_3	Lower petiole	0	18.74	0	0	0	0	0
3_6_4	Lower leaf	0	17.612	0	0	0	0	0
3_6_5	Lower midrib	0	18.246	0	0	0	0	0
3_6_6	Middle petiole	0	18.221	0	0	0	0	0
3_6_7	Middle leaf	0	18.058	0	0	0	0	0
3_6_8	Middle midrib	0	18.189	0	0	0	0	0
3_6_9	Top petiole	0	17.519	0	0	0	0	0
3_6_10	Top leaf	0	17.406	0	0	0	0	0
3_6_11	Top midrib	0	17.097	0	0	0	0	0
3_6_12	Inoculation petiole	0	16.869	32.316	29.017	9.67218	1.93444	193444
3_6_13	Inoculation leaf	0	16.288	32.147	32.835	10.9451	2.18902	218902
3_6_14	Inoculation midrib	0	16.189	30.467	112.249	37.4163	7.48326	748326
10_1_1	Root	7	16.241	0	0	0	0	0
10_1_2	Stem	7	17.559	0	0	0	0	0
10_1_3	Lower petiole	7	18.508	0	0	0	0	0
10_1_4	Lower leaf	7	17.615	0	0	0	0	0
10_1_5	Lower midrib	7	17.999	0	0	0	0	0
10_1_6	Middle petiole	7	18.074	0	0	0	0	0
10_1_7	Middle leaf	7	16.828	0	0	0	0	0
10_1_8	Middle midrib	7	17.917	0	0	0	0	0
10_1_9	Top petiole	7	17.787	0	0	0	0	0
10_1_10	Top leaf	7	16.843	0	0	0	0	0
10_1_11	Top midrib	7	17.818	0	0	0	0	0
10_1_12	Inoculation petiole	7	17.18	0	0	0	0	0
10_1_13	Inoculation leaf	7	17.385	0	0	0	0	0
10_1_14	Inoculation midrib	7	17.849	0	0	0	0	0
10_2_1	Root	7	15.873	0	0	0	0	0
10_2_2	Stem	7	17.292	0	0	0	0	0
10_2_3	Lower petiole	7	18.943	0	0	0	0	0
10_2_4	Lower leaf	7	17.956	0	0	0	0	0
10_2_5	Lower midrib	7	18.069	0	0	0	0	0
10_2_6	Middle petiole	7	18.36	0	0	0	0	0
10_2_7	Middle leaf	7	15.96	0	0	0	0	0
10_2_8	Middle midrib	7	17.233	0	0	0	0	0
10_2_9	Top petiole	7	17.155	0	0	0	0	0
10_2_10	Top leaf	7	15.396	0	0	0	0	0
10_2_11	Top midrib	7	16.873	0	0	0	0	0
10_2_12	Inoculation petiole	7	17.183	0	0	0	0	0
10_2_13	Inoculation leaf	7	16.355	33.193	22.688	7.56267	1.51253	151253
10_2_14	Inoculation midrib	7	16.868	0	0	0	0	0
10_3_1	Root	7	16.336	0	0	0	0	0
10_3_2	Stem	7	16.597	0	0	0	0	0
10_3_3	Lower petiole	7	18.291	0	0	0	0	0
10_3_4	Lower leaf	7	17.172	0	0	0	0	0
10_3_5	Lower midrib	7	17.459	0	0	0	0	0
10_3_6	Middle petiole	7	17.705	0	0	0	0	0
10_3_7	Middle leaf	7	19.068	0	0	0	0	0
10_3_8	Middle midrib	7	17.44	0	0	0	0	0
10_3_9	Top petiole	7	17.131	0	0	0	0	0
10_3_10	Top leaf	7	16.962	0	0	0	0	0
10_3_11	Top midrib	7	16.202	0	0	0	0	0
10_3_12	Inoculation petiole	7	17.078	0	0	0	0	0
10_3_13	Inoculation leaf	7	17.283	0	0	0	0	0
10_3_14	Inoculation midrib	7	17.235	0	0	0	0	0
10_4_1	Root	7	17.611	0	0	0	0	0
10_4_2	Stem	7	17.476	0	0	0	0	0
10_4_3	Lower petiole	7	18.982	0	0	0	0	0
10_4_4	Lower leaf	7	17.479	0	0	0	0	0
10_4_5	Lower midrib	7	18.748	0	0	0	0	0
10_4_6	Middle petiole	7	17.65	0	0	0	0	0
10_4_7	Middle leaf	7	17.374	0	0	0	0	0
10_4_8	Middle midrib	7	17.668	0	0	0	0	0
10_4_9	Top petiole	7	16.274	0	0	0	0	0
10_4_10	Top leaf	7	16.88	0	0	0	0	0
10_4_11	Top midrib	7	16.48	0	0	0	0	0
10_4_12	Inoculation petiole	7	17.922	0	0	0	0	0
10_4_13	Inoculation leaf	7	16.844	33.514	17.93	5.97667	1.19533	119533
10_4_14	Inoculation midrib	7	17.739	0	0	0	0	0
10_5_1	Root	7	17.323	0	0	0	0	0
10_5_2	Stem	7	17.019	0	0	0	0	0
10_5_3	Lower petiole	7	18.288	0	0	0	0	0
10_5_4	Lower leaf	7	17.335	0	0	0	0	0
10_5_5	Lower midrib	7	17.849	0	0	0	0	0
10_5_6	Middle petiole	7	18.618	0	0	0	0	0
10_5_7	Middle leaf	7	17.69	0	0	0	0	0
10_5_8	Middle midrib	7	17.351	0	0	0	0	0
10_5_9	Top petiole	7	16.677	0	0	0	0	0
10_5_10	Top leaf	7	16.929	0	0	0	0	0
10_5_11	Top midrib	7	16.646	0	0	0	0	0
10_5_12	Inoculation petiole	7	17.065	0	0	0	0	0
10_5_13	Inoculation leaf	7	16.418	0	0	0	0	0
10_5_14	Inoculation midrib	7	17.276	0	0	0	0	0
10_6_1	Root	7	17.538	0	0	0	0	0
10_6_2	Stem	7	17.199	0	0	0	0	0
10_6_3	Lower petiole	7	18.35	0	0	0	0	0
10_6_4	Lower leaf	7	18.577	0	0	0	0	0
10_6_5	Lower midrib	7	17.917	0	0	0	0	0
10_6_6	Middle petiole	7	18.249	0	0	0	0	0
10_6_7	Middle leaf	7	17.508	0	0	0	0	0
10_6_8	Middle midrib	7	18.544	0	0	0	0	0
10_6_9	Top petiole	7	16.881	0	0	0	0	0
10_6_10	Top leaf	7	17.17	0	0	0	0	0
10_6_11	Top midrib	7	16.339	0	0	0	0	0
10_6_12	Inoculation petiole	7	17.679	0	0	0	0	0
10_6_13	Inoculation leaf	7	16.707	0	0	0	0	0
10_6_14	Inoculation midrib	7	16.888	0	0	0	0	0
17_1_1	Root	14	18.014	0	0	0	0	0
17_1_2	Stem	14	17.814	0	0	0	0	0
17_1_3	Lower petiole	14	18.944	0	0	0	0	0
17_1_4	Lower leaf	14	18.313	0	0	0	0	0
17_1_5	Lower midrib	14	18.578	0	0	0	0	0
17_1_6	Middle petiole	14	18.487	0	0	0	0	0
17_1_7	Middle leaf	14	16.78	0	0	0	0	0
17_1_8	Middle midrib	14	18.141	0	0	0	0	0
17_1_9	Top petiole	14	18.937	0	0	0	0	0
17_1_10	Top leaf	14	17.873	0	0	0	0	0
17_1_11	Top midrib	14	17.292	0	0	0	0	0
17_1_12	Inoculation petiole	14	17.899	31.968	36.616	12.2053	2.44107	244107
17_1_13	Inoculation leaf	14	16.198	29.96	149.515	49.8383	9.96767	996767
17_1_14	Inoculation midrib	14	16.572	32.462	25.93	8.64333	1.72867	172867
17_2_1	Root	14	16.938	0	0	0	0	0
17_2_2	Stem	14	18.484	0	0	0	0	0
17_2_3	Lower petiole	14	20.052	0	0	0	0	0
17_2_4	Lower leaf	14	18.333	0	0	0	0	0
17_2_5	Lower midrib	14	20.198	0	0	0	0	0
17_2_6	Middle petiole	14	18.336	0	0	0	0	0
17_2_7	Middle leaf	14	17.134	34.526	6.11	2.03667	0.407333	40733.3
17_2_8	Middle midrib	14	18.272	0	0	0	0	0
17_2_9	Top petiole	14	18.206	0	0	0	0	0
17_2_10	Top leaf	14	19.23	0	0	0	0	0
17_2_11	Top midrib	14	17.509	0	0	0	0	0
17_2_12	Inoculation petiole	14	18.8	33.48	12.71	4.23674	0.847348	84734.8
17_2_13	Inoculation leaf	14	16.418	30.81	82.51	27.5022	5.50044	550044
17_2_14	Inoculation midrib	14	17.677	32.44	26.34	8.78135	1.75627	175627
17_3_1	Root	14	16.241	0	0	0	0	0
17_3_2	Stem	14	16.864	0	0	0	0	0
17_3_3	Lower petiole	14	19.356	0	0	0	0	0
17_3_4	Lower leaf	14	17.428	0	0	0	0	0
17_3_5	Lower midrib	14	18.526	0	0	0	0	0
17_3_6	Middle petiole	14	18.638	0	0	0	0	0
17_3_7	Middle leaf	14	16.722	0	0	0	0	0
17_3_8	Middle midrib	14	17.717	0	0	0	0	0
17_3_9	Top petiole	14	18.102	0	0	0	0	0
17_3_10	Top leaf	14	17.57	0	0	0	0	0
17_3_11	Top midrib	14	17.985	0	0	0	0	0
17_3_12	Inoculation petiole	14	18.131	34.196	7.687	2.56233	0.512467	51246.7
17_3_13	Inoculation leaf	14	16.465	33.675	11.76	3.92	0.784	78400
17_3_14	Inoculation midrib	14	17.577	34.582	5.866	1.95533	0.391067	39106.7
17_4_1	Root	14	16.95	34.878	4.769	1.58967	0.317933	31793.3
17_4_2	Stem	14	17.556	0	0	0	0	0
17_4_3	Lower petiole	14	18.442	0	0	0	0	0
17_4_4	Lower leaf	14	18.229	0	0	0	0	0
17_4_5	Lower midrib	14	19.087	0	0	0	0	0
17_4_6	Middle petiole	14	18.622	34.3107	7.0944	2.3648	0.47296	47296
17_4_7	Middle leaf	14	16.948	0	0	0	0	0
17_4_8	Middle midrib	14	18.372	0	0	0	0	0
17_4_9	Top petiole	14	17.68	0	0	0	0	0
17_4_10	Top leaf	14	17.452	0	0	0	0	0
17_4_11	Top midrib	14	17.904	0	0	0	0	0
17_4_12	Inoculation petiole	14	18.027	34.633	5.659	1.88633	0.377267	37726.7
17_4_13	Inoculation leaf	14	19.236	0	0	0	0	0
17_4_14	Inoculation midrib	14	17.391	34.892	4.72	1.57333	0.314667	31466.7
17_5_1	Root	14	15.984	0	0	0	0	0
17_5_2	Stem	14	17.04	0	0	0	0	0
17_5_3	Lower petiole	14	18.972	0	0	0	0	0
17_5_4	Lower leaf	14	18.109	0	0	0	0	0
17_5_5	Lower midrib	14	18.365	0	0	0	0	0
17_5_6	Middle petiole	14	18.234	0	0	0	0	0
17_5_7	Middle leaf	14	17.409	0	0	0	0	0
17_5_8	Middle midrib	14	18.336	0	0	0	0	0
17_5_9	Top petiole	14	17.972	0	0	0	0	0
17_5_10	Top leaf	14	16.363	0	0	0	0	0
17_5_11	Top midrib	14	17.509	0	0	0	0	0
17_5_12	Inoculation petiole	14	17.283	0	0	0	0	0
17_5_13	Inoculation leaf	14	18.662	33.612	11.576	3.85867	0.771733	77173.3
17_5_14	Inoculation midrib	14	17.601	34.77	5.373	1.791	0.3582	35820
17_6_1	Root	14	16.545	33.612	11.576	3.85883	0.771766	77176.6
17_6_2	Stem	14	16.606	34.707	5.373	1.79112	0.358225	35822.5
17_6_3	Lower petiole	14	18.43	0	0	0	0	0
17_6_4	Lower leaf	14	17.871	29.523	23.12	7.70667	1.54133	154133
17_6_5	Lower midrib	14	18.843	0	0	0	0	0
17_6_6	Middle petiole	14	18.949	0	0	0	0	0
17_6_7	Middle leaf	14	20.252	0	0	0	0	0
17_6_8	Middle midrib	14	18.131	0	0	0	0	0
17_6_9	Top petiole	14	17.675	0	0	0	0	0
17_6_10	Top leaf	14	18.251	0	0	0	0	0
17_6_11	Top midrib	14	17.601	0	0	0	0	0
17_6_12	Inoculation petiole	14	17.452	30.8085	82.4965	27.4988	5.49977	549977
17_6_13	Inoculation leaf	14	15.856	34.1134	8.14597	2.71532	0.543065	54306.5
17_6_14	Inoculation midrib	14	17.22	31.4927	51.0835	17.0278	3.40557	340557
24_1_1	Root	21	17.7064	34.4673	6.18871	2.0629	0.412581	41258.1
24_1_2	Stem	21	18.0927	30.3996	105.047	35.0155	7.00311	700311
24_1_3	Lower petiole	21	20.0251	33.5559	11.6717	3.89057	0.778114	77811.4
24_1_4	Lower leaf	21	19.1631	0	0	0	0	0
24_1_5	Lower midrib	21	19.3135	0	0	0	0	0
24_1_6	Middle petiole	21	19.3138	0	0	0	0	0
24_1_7	Middle leaf	21	18.1335	0	0	0	0	0
24_1_8	Middle midrib	21	19.0261	0	0	0	0	0
24_1_9	Top petiole	21	18.3478	0	0	0	0	0
24_1_10	Top leaf	21	19.4863	0	0	0	0	0
24_1_11	Top midrib	21	18.7894	0	0	0	0	0
24_1_12	Inoculation petiole	21	18.9373	29.8532	153.663	51.2211	10.2442	1.02442e+06
24_1_13	Inoculation leaf	21	19.9753	0	0	0	0	0
24_1_14	Inoculation midrib	21	18.5076	29.3103	224.228	74.7427	14.9485	1.49485e+06
24_2_1	Root	21	19.2206	33.8471	9.53037	3.17679	0.635358	63535.8
24_2_2	Stem	21	19.1729	32.8916	18.5347	6.17822	1.23564	123564
24_2_3	Lower petiole	21	20.0457	33.7911	9.90915	3.30305	0.66061	66061
24_2_4	Lower leaf	21	18.1275	0	0	0	0	0
24_2_5	Lower midrib	21	18.7208	0	0	0	0	0
24_2_6	Middle petiole	21	18.9297	0	0	0	0	0
24_2_7	Middle leaf	21	17.3095	0	0	0	0	0
24_2_8	Middle midrib	21	18.2754	0	0	0	0	0
24_2_9	Top petiole	21	18.9891	0	0	0	0	0
24_2_10	Top leaf	21	16.6074	30.8306	77.8172	25.9391	5.18781	518781
24_2_11	Top midrib	21	16.6431	31.7077	42.2571	14.0857	2.81714	281714
24_2_12	Inoculation petiole	21	18.359	27.8543	617.84	205.947	41.1894	4.11894e+06
24_2_13	Inoculation leaf	21	18.2512	30.6537	88.0133	29.3378	5.86756	586756
24_2_14	Inoculation midrib	21	18.2617	27.4989	791.267	263.756	52.7511	5.27511e+06
24_3_1	Root	21	18.2587	33.0809	16.2464	5.41546	1.08309	108309
24_3_2	Stem	21	20.0617	33.5966	11.3459	3.78196	0.756392	75639.2
24_3_3	Lower petiole	21	19.059	32.5079	24.209	8.06967	1.61393	161393
24_3_4	Lower leaf	21	17.1933	0	0	0	0	0
24_3_5	Lower midrib	21	19.3005	0	0	0	0	0
24_3_6	Middle petiole	21	19.4681	0	0	0	0	0
24_3_7	Middle leaf	21	18.6224	0	0	0	0	0
24_3_8	Middle midrib	21	18.9815	0	0	0	0	0
24_3_9	Top petiole	21	19.1593	0	0	0	0	0
24_3_10	Top leaf	21	21.5579	0	0	0	0	0
24_3_11	Top midrib	21	18.1193	34.7909	4.94047	1.64682	0.329364	32936.4
24_3_12	Inoculation petiole	21	18.3788	28.451	407.846	135.949	27.1898	2.71898e+06
24_3_13	Inoculation leaf	21	17.7383	0	0	0	0	0
24_3_14	Inoculation midrib	21	18.566	29.9004	148.693	49.5643	9.91286	991286
24_4_1	Root	21	18.1655	32.972	17.5259	5.84197	1.16839	116839
24_4_2	Stem	21	19.338	0	0	0	0	0
24_4_3	Lower petiole	21	19.3037	0	0	0	0	0
24_4_4	Lower leaf	21	17.1071	0	0	0	0	0
24_4_5	Lower midrib	21	18.7833	0	0	0	0	0
24_4_6	Middle petiole	21	19.189	0	0	0	0	0
24_4_7	Middle leaf	21	17.3738	31.8234	38.9881	12.996	2.59921	259921
24_4_8	Middle midrib	21	17.8792	0	0	0	0	0
24_4_9	Top petiole	21	18.0781	0	0	0	0	0
24_4_10	Top leaf	21	20.8907	0	0	0	0	0
24_4_11	Top midrib	21	18.8549	0	0	0	0	0
24_4_12	Inoculation petiole	21	18.9877	28.7962	320.724	106.908	21.3816	2.13816e+06
24_4_13	Inoculation leaf	21	16.6363	29.7779	161.927	53.9756	10.7951	1.07951e+06
24_4_14	Inoculation midrib	21	18.4413	28.5183	389.17	129.723	25.9447	2.59447e+06
24_5_1	Root	21	18.3318	34.1594	7.66803	2.55601	0.511202	51120.2
24_5_2	Stem	21	18.4462	30.5283	96.0414	32.0138	6.40276	640276
24_5_3	Lower petiole	21	19.1459	0	0	0	0	0
24_5_4	Lower leaf	21	17.8297	0	0	0	0	0
24_5_5	Lower midrib	21	17.6432	0	0	0	0	0
24_5_6	Middle petiole	21	18.6166	33.9833	8.66844	2.88948	0.577896	57789.6
24_5_7	Middle leaf	21	18.5044	0	0	0	0	0
24_5_8	Middle midrib	21	18.4859	33.205	14.9018	4.96728	0.993456	99345.6
24_5_9	Top petiole	21	18.0807	0	0	0	0	0
24_5_10	Top leaf	21	19.0057	0	0	0	0	0
24_5_11	Top midrib	21	18.9565	32.9302	18.0425	6.01418	1.20284	120284
24_5_12	Inoculation petiole	21	20.4921	30.4111	104.207	34.7357	6.94714	694714
24_5_13	Inoculation leaf	21	16.8759	29.1299	254.244	84.748	16.9496	1.69496e+06
24_5_14	Inoculation midrib	21	19.0762	28.3662	432.622	144.207	28.8415	2.88415e+06
24_6_1	Root	21	17.4341	31.0056	68.8907	22.9636	4.59271	459271
24_6_2	Stem	21	18.1614	30.0733	131.835	43.945	8.789	878900
24_6_3	Lower petiole	21	20.3389	31.3866	52.8414	17.6138	3.52276	352276
24_6_4	Lower leaf	21	19.8893	0	0	0	0	0
24_6_5	Lower midrib	21	19.1822	0	0	0	0	0
24_6_6	Middle petiole	21	18.4529	0	0	0	0	0
24_6_7	Middle leaf	21	17.0018	0	0	0	0	0
24_6_8	Middle midrib	21	18.5047	0	0	0	0	0
24_6_9	Top petiole	21	17.605	0	0	0	0	0
24_6_10	Top leaf	21	19.5605	0	0	0	0	0
24_6_11	Top midrib	21	17.4497	33.0557	16.5335	5.51116	1.10223	110223
24_6_12	Inoculation petiole	21	19.2333	30.5128	97.0841	32.3614	6.47228	647228
24_6_13	Inoculation leaf	21	20.2832	34.1927	7.49239	2.49746	0.499493	49949.3
24_6_14	Inoculation midrib	21	18.0087	30.1285	126.864	42.2879	8.45757	845757
31_1_1	Root	28	15.915	25.2002	4129.1	1376.37	275.274	2.75274e+07
31_1_2	Stem	28	15.822	22.7522	22837.9	7612.63	1522.53	1.52253e+08
31_1_3	Lower petiole	28	18.661	33.6271	11.453	3.81766	0.763533	76353.3
31_1_4	Lower leaf	28	17.466	0	0	0	0	0
31_1_5	Lower midrib	28	17.467	34.0354	8.61041	2.87014	0.574027	57402.7
31_1_6	Middle petiole	28	17.243	29.4566	211.039	70.3464	14.0693	1.40693e+06
31_1_7	Middle leaf	28	17.807	29.8493	160.404	53.4679	10.6936	1.06936e+06
31_1_8	Middle midrib	28	18.739	0	0	0	0	0
31_1_9	Top petiole	28	16.678	25.0425	4610.12	1536.71	307.341	3.07341e+07
31_1_10	Top leaf	28	15.168	23.748	11388.9	3796.31	759.262	7.59262e+07
31_1_11	Top midrib	28	16.718	25.861	2602.31	867.435	173.487	1.73487e+07
31_1_12	Inoculation petiole	28	17.619	22.0364	37657.6	12552.5	2510.5	2.5105e+08
31_1_13	Inoculation leaf	28	17.204	24.5024	6723.68	2241.23	448.245	4.48245e+07
31_1_14	Inoculation midrib	28	17.484	24.5194	6644	2214.67	442.933	4.42933e+07
31_2_1	Root	28	17.4	25.3882	3620.94	1206.98	241.396	2.41396e+07
31_2_2	Stem	28	16.631	22.6445	24622.3	8207.43	1641.49	1.64149e+08
31_2_3	Lower petiole	28	19.247	29.3765	223.19	74.3967	14.8793	1.48793e+06
31_2_4	Lower leaf	28	16.526	31.8207	40.4602	13.4867	2.69734	269734
31_2_5	Lower midrib	28	17.837	32.1212	32.7983	10.9328	2.18655	218655
31_2_6	Middle petiole	28	17.191	29.5534	197.233	65.7443	13.1489	1.31489e+06
31_2_7	Middle leaf	28	17.467	28.7061	356.515	118.838	23.7677	2.37677e+06
31_2_8	Middle midrib	28	17.428	29.3959	220.181	73.3938	14.6788	1.46788e+06
31_2_9	Top petiole	28	17.681	26.5764	1578.66	526.22	105.244	1.05244e+07
31_2_10	Top leaf	28	15.746	22.4321	28560.3	9520.09	1904.02	1.90402e+08
31_2_11	Top midrib	28	17.294	25.6123	3096.17	1032.06	206.411	2.06411e+07
31_2_12	Inoculation petiole	28	18.17	23.7341	11500.7	3833.56	766.713	7.66713e+07
31_2_13	Inoculation leaf	28	16.138	24.3886	7279.68	2426.56	485.312	4.85312e+07
31_2_14	Inoculation midrib	28	17.356	23.002	19180.2	6393.39	1278.68	1.27868e+08
31_3_1	Root	28	17.24	26.0578	2268.02	756.007	151.201	1.51201e+07
31_3_2	Stem	28	19.001	29.8292	162.669	54.2231	10.8446	1.08446e+06
31_3_3	Lower petiole	28	18.314	30.7067	88.1126	29.3709	5.87418	587418
31_3_4	Lower leaf	28	17.562	0	0	0	0	0
31_3_5	Lower midrib	28	18.673	0	0	0	0	0
31_3_6	Middle petiole	28	18.877	32.6055	23.3828	7.79428	1.55886	155886
31_3_7	Middle leaf	28	18.589	0	0	0	0	0
31_3_8	Middle midrib	28	17.696	30.1632	128.81	42.9367	8.58734	858734
31_3_9	Top petiole	28	16.838	26.6401	1509.98	503.328	100.666	1.00666e+07
31_3_10	Top leaf	28	21.143	30.8848	77.8038	25.9346	5.18692	518692
31_3_11	Top midrib	28	16.396	25.5447	3245.99	1082	216.4	2.164e+07
31_3_12	Inoculation petiole	28	18.396	23.184	16889.8	5629.94	1125.99	1.12599e+08
31_3_13	Inoculation leaf	28	19.389	27.2289	1000.72	333.572	66.7144	6.67144e+06
31_3_14	Inoculation midrib	28	18.133	23.5924	12697.2	4232.41	846.481	8.46481e+07
31_4_1	Root	28	17.409	26.5535	1604.07	534.689	106.938	1.06938e+07
31_4_2	Stem	28	16.58	21.5188	54062.9	18021	3604.19	360419349
31_4_3	Lower petiole	28	18.794	30.6084	94.3792	31.4597	6.29195	629195
31_4_4	Lower leaf	28	16.681	0	0	0	0	0
31_4_5	Lower midrib	28	17.658	30.951	74.2892	24.7631	4.95261	495261
31_4_6	Middle petiole	28	17.425	29.5566	196.8	65.5999	13.12	1.312e+06
31_4_7	Middle leaf	28	16.956	30.9589	73.8799	24.6266	4.92532	492532
31_4_8	Middle midrib	28	17.615	28.7448	347.01	115.67	23.134	2.3134e+06
31_4_9	Top petiole	28	16.707	25.6355	3046.44	1015.48	203.096	2.03096e+07
31_4_10	Top leaf	28	18.478	28.2448	492.091	164.03	32.8061	3.28061e+06
31_4_11	Top midrib	28	16.917	24.0355	9316.7	3105.57	621.113	6.21113e+07
31_4_12	Inoculation petiole	28	17.472	21.2146	66863.5	22287.8	4457.57	4.45757e+08
31_4_13	Inoculation leaf	28	17.93	24.9354	4968.3	1656.1	331.22	3.3122e+07
31_4_14	Inoculation midrib	28	17.76	21.1294	70964.9	23655	4730.99	473099375
31_5_1	Root	28	17.2	30.2915	117.772	39.2574	7.85147	785147
31_5_2	Stem	28	17.27	26.3087	1903.32	634.439	126.888	1.26888e+07
31_5_3	Lower petiole	28	17.775	0	0	0	0	0
31_5_4	Lower leaf	28	17.92	0	0	0	0	0
31_5_5	Lower midrib	28	17.99	0	0	0	0	0
31_5_6	Middle petiole	28	17.142	30.8734	78.4251	26.1417	5.22834	522834
31_5_7	Middle leaf	28	16.588	30.0719	137.3	45.7667	9.15334	915334
31_5_8	Middle midrib	28	16.867	30.9342	75.1684	25.0561	5.01123	501123
31_5_9	Top petiole	28	16.31	25.8504	2621.63	873.877	174.775	1.74775e+07
31_5_10	Top leaf	28	17.091	27.4131	879.844	293.281	58.6563	5.86563e+06
31_5_11	Top midrib	28	16.071	25.9288	2481.83	827.278	165.456	1.65456e+07
31_5_12	Inoculation petiole	28	17.659	23.8232	10806.5	3602.17	720.435	7.20435e+07
31_5_13	Inoculation leaf	28	15.922	24.0848	9001.46	3000.49	600.098	6.00098e+07
31_5_14	Inoculation midrib	28	17.094	25.0841	4478.16	1492.72	298.544	2.98544e+07
31_6_1	Root	28	16.923	25.98	2394.76	798.252	159.65	1.5965e+07
31_6_2	Stem	28	16.752	22.6221	25011.5	8337.15	1667.43	1.66743e+08
31_6_3	Lower petiole	28	18.599	28.1535	524.512	174.837	34.9675	3.49675e+06
31_6_4	Lower leaf	28	17.055	32.5989	23.4907	7.83023	1.56605	156605
31_6_5	Lower midrib	28	18.771	29.8517	160.13	53.3768	10.6754	1.06754e+06
31_6_6	Middle petiole	28	16.94	26.409	1774.51	591.503	118.301	1.18301e+07
31_6_7	Middle leaf	28	17.664	28.2802	480.063	160.021	32.0042	3.20042e+06
31_6_8	Middle midrib	28	17.428	25.7398	2832.31	944.104	188.821	1.88821e+07
31_6_9	Top petiole	28	17.258	25.2449	4002.09	1334.03	266.806	2.66806e+07
31_6_10	Top leaf	28	16.149	22.335	30565	10188.3	2037.67	2.03767e+08
31_6_11	Top midrib	28	17.009	23.9749	9719.43	3239.81	647.962	6.47962e+07
31_6_12	Inoculation petiole	28	17.757	22.0775	36591.3	12197.1	2439.42	2.43942e+08
31_6_13	Inoculation leaf	28	18.616	27.1736	1040.11	346.702	69.3404	6.93404e+06
31_6_14	Inoculation midrib	28	17.271	21.9565	39819.8	13273.3	2654.65	2.65465e+08
38_1_1	Root	35	17.046	25.7336	3108.46	1036.15	207.23	2.0723e+07
38_1_2	Stem	35	16.204	22.4092	31012.6	10337.5	2067.5	2.0675e+08
38_1_3	Lower petiole	35	16.852	28.6101	424.728	141.576	28.3152	2.83152e+06
38_1_4	Lower leaf	35	14.805	31.5344	56.1504	18.7168	3.74336	374336
38_1_5	Lower midrib	35	18.055	0	0	0	0	0
38_1_6	Middle petiole	35	17.187	26.3249	2064.67	688.224	137.645	1.37645e+07
38_1_7	Middle leaf	35	17.165	26.9144	1373.1	457.7	91.5401	9.15401e+06
38_1_8	Middle midrib	35	20.233	30.9454	84.4019	28.134	5.62679	562679
38_1_9	Top petiole	35	16.659	32.328	32.4234	10.8078	2.16156	216156
38_1_10	Top leaf	35	17.495	29.336	257.027	85.6755	17.1351	1.71351e+06
38_1_11	Top midrib	35	15.336	27.3959	983.984	327.995	65.599	6.5599e+06
38_1_12	Inoculation petiole	35	20.478	25.515	3615.92	1205.31	241.061	2.41061e+07
38_1_13	Inoculation leaf	35	15.821	24.8972	5544.84	1848.28	369.656	3.69656e+07
38_1_14	Inoculation midrib	35	17.72	25.6573	3276.96	1092.32	218.464	2.18464e+07
38_2_1	Root	35	16.956	23.6737	12928.2	4309.39	861.878	8.61878e+07
38_2_2	Stem	35	16.444	21.1954	71826.3	23942.1	4788.42	4.78842e+08
38_2_3	Lower petiole	35	17.139	28.9155	343.84	114.613	22.9226	2.29226e+06
38_2_4	Lower leaf	35	26.813	0	0	0	0	0
38_2_5	Lower midrib	35	17.313	32.0449	39.4392	13.1464	2.62928	262928
38_2_6	Middle petiole	35	18.216	26.6383	1662.17	554.058	110.812	1.10812e+07
38_2_7	Middle leaf	35	17.223	25.3119	4161.49	1387.16	277.433	2.77433e+07
38_2_8	Middle midrib	35	19.564	28.027	635.858	211.953	42.3905	4.23905e+06
38_2_9	Top petiole	35	17.071	27.057	1244.05	414.683	82.9366	8.29366e+06
38_2_10	Top leaf	35	16.973	25.7603	3051.37	1017.12	203.425	2.03425e+07
38_2_11	Top midrib	35	15.064	22.241	34840	11613.3	2322.67	2.32267e+08
38_2_12	Inoculation petiole	35	16.859	21.8585	45396.3	15132.1	3026.42	3.02642e+08
38_2_13	Inoculation leaf	35	15.631	25.3187	4142.09	1380.7	276.139	2.76139e+07
38_2_14	Inoculation midrib	35	17.092	23.3147	16574.4	5524.81	1104.96	1.10496e+08
38_3_1	Root	35	16.21	23.3415	16270	5423.34	1084.67	1.08467e+08
38_3_2	Stem	35	17.919	22.8111	23483.1	7827.68	1565.54	1.56554e+08
38_3_3	Lower petiole	35	17.228	25.6767	3233.18	1077.73	215.545	2.15545e+07
38_3_4	Lower leaf	35	16.823	0	0	0	0	0
38_3_5	Lower midrib	35	16.786	27.6598	819.765	273.255	54.651	5.4651e+06
38_3_6	Middle petiole	35	17.948	24.1521	9285.38	3095.12	619.025	61902500
38_3_7	Middle leaf	35	18.762	33.4381	15.0404	5.01346	1.00269	100269
38_3_8	Middle midrib	35	18.814	27.102	1205.95	401.984	80.3968	8.03968e+06
38_3_9	Top petiole	35	16.602	24.1321	9414.26	3138.09	627.617	6.27617e+07
38_3_10	Top leaf	35	20.236	28.6053	426.147	142.049	28.4098	2.84098e+06
38_3_11	Top midrib	35	15.752	20.926	86546.9	28849	5769.79	5.76979e+08
38_3_12	Inoculation petiole	35	17.501	21.057	79048.6	26349.5	5269.9	5.2699e+08
38_3_13	Inoculation leaf	35	16.29	28.0759	614.699	204.9	40.98	4.098e+06
38_3_14	Inoculation midrib	35	17.383	23.4622	14965.6	4988.54	997.709	9.97709e+07
38_4_1	Root	35	15.482	19.3977	249189	83062.9	16612.6	1661258021
38_4_2	Stem	35	18.796	23.9578	10621.2	3540.4	708.08	7.0808e+07
38_4_3	Lower petiole	35	20.486	28.5512	442.397	147.466	29.4932	2.94932e+06
38_4_4	Lower leaf	35	15.672	32.4606	29.5813	9.86045	1.97209	197209
38_4_5	Lower midrib	35	20.804	33.4305	15.1202	5.04007	1.00801	100801
38_4_6	Middle petiole	35	16.876	22.7429	24618.6	8206.19	1641.24	164123750
38_4_7	Middle leaf	35	16.673	23.1111	19081.1	6360.36	1272.07	1.27207e+08
38_4_8	Middle midrib	35	19.387	25.4728	3723.18	1241.06	248.212	2.48212e+07
38_4_9	Top petiole	35	15.285	21.0191	81149.5	27049.8	5409.97	5.40997e+08
38_4_10	Top leaf	35	16.667	24.2569	8635.84	2878.61	575.723	5.75723e+07
38_4_11	Top midrib	35	16.265	23.308	16650.8	5550.28	1110.06	1.11006e+08
38_4_12	Inoculation petiole	35	17.28	18.5293	454455	151485	30297	3029702500
38_4_13	Inoculation leaf	35	15.782	21.2121	71001.6	23667.2	4733.44	4.73344e+08
38_4_14	Inoculation midrib	35	16.695	20.9354	85988.9	28663	5732.59	5.73259e+08
38_5_1	Root	35	15.789	23.2045	17887.4	5962.45	1192.49	1.19249e+08
38_5_2	Stem	35	18.926	25.5058	3639.04	1213.01	242.602	24260236
38_5_3	Lower petiole	35	18.78	28.2781	534.425	178.142	35.6283	3.56283e+06
38_5_4	Lower leaf	35	19.227	31.8301	45.7597	15.2532	3.05065	305065
38_5_5	Lower midrib	35	17.185	26.5136	1811.9	603.967	120.793	1.20793e+07
38_5_6	Middle petiole	35	17.214	24.0343	10073.8	3357.92	671.584	6.71584e+07
38_5_7	Middle leaf	35	16.966	26.7333	1556.38	518.792	103.758	1.03758e+07
38_5_8	Middle midrib	35	18.724	26.0974	2416.69	805.564	161.113	1.61113e+07
38_5_9	Top petiole	35	16.597	25.4757	3715.6	1238.53	247.707	2.47707e+07
38_5_10	Top leaf	35	20.541	30.5661	109.729	36.5762	7.31524	731524
38_5_11	Top midrib	35	18.399	26.2796	2130.43	710.143	142.029	1.42029e+07
38_5_12	Inoculation petiole	35	20.726	24.0499	9965.75	3321.92	664.383	6.64383e+07
38_5_13	Inoculation leaf	35	16.121	23.2548	17275.5	5758.51	1151.7	1.1517e+08
38_5_14	Inoculation midrib	35	17.324	23.7428	12325.1	4108.36	821.672	8.21672e+07
38_6_1	Root	35	16.221	20.2582	137380	45793.2	9158.64	9.15864e+08
38_6_2	Stem	35	17.373	22.6111	26968.6	8989.54	1797.91	1.79791e+08
38_6_3	Lower petiole	35	17.78	24.7089	6316.12	2105.37	421.075	4.21075e+07
38_6_4	Lower leaf	35	17.02	28.8261	365.761	121.92	24.384	2.4384e+06
38_6_5	Lower midrib	35	17.849	29.5335	224.202	74.734	14.9468	1.49468e+06
38_6_6	Middle petiole	35	16.974	25.1563	4634.69	1544.9	308.979	3.08979e+07
38_6_7	Middle leaf	35	15.471	24.607	6777.81	2259.27	451.854	4.51854e+07
38_6_8	Middle midrib	35	18.091	26.3178	2074.73	691.576	138.315	1.38315e+07
38_6_9	Top petiole	35	16.691	23.5024	14555.6	4851.87	970.375	9.70375e+07
38_6_10	Top leaf	35	19.126	25.7495	3074.3	1024.77	204.953	2.04953e+07
38_6_11	Top midrib	35	16.822	23.8596	11367.7	3789.23	757.847	7.57847e+07
38_6_12	Inoculation petiole	35	18.661	21.6634	51959.5	17319.8	3463.97	3.46397e+08
38_6_13	Inoculation leaf	35	17.728	25.3345	4096.9	1365.63	273.127	2.73127e+07
38_6_14	Inoculation midrib	35	16.588	21.2962	66987.8	22329.3	4465.85	4.46585e+08
